# Supplementary material for: Antioxidant and Anti-Inflammatory Activity of Five Medicinal Mushrooms of the Genus Pleurotus
Source: Antioxidants (Basel). 2022 Aug 13;11(8):1569. doi: 10.3390/antiox11081569 (PMC9405179; doi:10.3390/antiox11081569)
Supplement: Supplementary file 1 [file antioxidants-11-01569-s001.zip]

Archive with 1 entries (1 files):
- antioxidants-1809805-supplementary.pdf
